# Supplementary material for: Cognitive representation of “musical fractals”: Processing hierarchy and recursion in the auditory domain
Source: Cognition. 2017 Apr;161:31–45. doi: 10.1016/j.cognition.2017.01.001 (PMC5348576; doi:10.1016/j.cognition.2017.01.001)
Supplement: Supplementary Material I [file mmc1.zip]

Archive with 67 entries (54 files):
- R_A_ILI_4_ITI_4_t00/
- R_A_ILI_4_ITI_4_t00/R_A_IL_4_IT_4_L1_t00.wav
- __MACOSX/
- __MACOSX/R_A_ILI_4_ITI_4_t00/
- __MACOSX/R_A_ILI_4_ITI_4_t00/._R_A_IL_4_IT_4_L1_t00.wav
- R_A_ILI_4_ITI_4_t00/R_A_IL_4_IT_4_L2_t00.wav
- __MACOSX/R_A_ILI_4_ITI_4_t00/._R_A_IL_4_IT_4_L2_t00.wav
- R_A_ILI_4_ITI_4_t00/R_A_IL_4_IT_4_L3_t00.wav
- __MACOSX/R_A_ILI_4_ITI_4_t00/._R_A_IL_4_IT_4_L3_t00.wav
- R_A_ILI_4_ITI_4_t00/R_A_IL_4_IT_4_L4_corr_t00.wav
- __MACOSX/R_A_ILI_4_ITI_4_t00/._R_A_IL_4_IT_4_L4_corr_t00.wav
- __MACOSX/._R_A_ILI_4_ITI_4_t00
- R_A_ILI_4_ITI_8_t03/
- R_A_ILI_4_ITI_8_t03/R_A_IL_4_IT_8_L1_t03.wav
- __MACOSX/R_A_ILI_4_ITI_8_t03/
- __MACOSX/R_A_ILI_4_ITI_8_t03/._R_A_IL_4_IT_8_L1_t03.wav
- R_A_ILI_4_ITI_8_t03/R_A_IL_4_IT_8_L2_t03.wav
- __MACOSX/R_A_ILI_4_ITI_8_t03/._R_A_IL_4_IT_8_L2_t03.wav
- R_A_ILI_4_ITI_8_t03/R_A_IL_4_IT_8_L3_t03.wav
- __MACOSX/R_A_ILI_4_ITI_8_t03/._R_A_IL_4_IT_8_L3_t03.wav
- R_A_ILI_4_ITI_8_t03/R_A_IL_4_IT_8_L4_corr_t03.wav
- __MACOSX/R_A_ILI_4_ITI_8_t03/._R_A_IL_4_IT_8_L4_corr_t03.wav
- __MACOSX/._R_A_ILI_4_ITI_8_t03
- R_A_ILI_8_ITI_4_t00/
- R_A_ILI_8_ITI_4_t00/R_A_IL_8_IT_4_L1_t00.wav
- __MACOSX/R_A_ILI_8_ITI_4_t00/
- __MACOSX/R_A_ILI_8_ITI_4_t00/._R_A_IL_8_IT_4_L1_t00.wav
- R_A_ILI_8_ITI_4_t00/R_A_IL_8_IT_4_L2_t00.wav
- __MACOSX/R_A_ILI_8_ITI_4_t00/._R_A_IL_8_IT_4_L2_t00.wav
- R_A_ILI_8_ITI_4_t00/R_A_IL_8_IT_4_L3_t00.wav
- __MACOSX/R_A_ILI_8_ITI_4_t00/._R_A_IL_8_IT_4_L3_t00.wav
- R_A_ILI_8_ITI_4_t00/R_A_IL_8_IT_4_L4_corr_t00.wav
- __MACOSX/R_A_ILI_8_ITI_4_t00/._R_A_IL_8_IT_4_L4_corr_t00.wav
- __MACOSX/._R_A_ILI_8_ITI_4_t00
- R_D_ILI_4_ITI_4_t00/
- R_D_ILI_4_ITI_4_t00/R_D_IL_4_IT_4_L1_t00.wav
- __MACOSX/R_D_ILI_4_ITI_4_t00/
- __MACOSX/R_D_ILI_4_ITI_4_t00/._R_D_IL_4_IT_4_L1_t00.wav
- R_D_ILI_4_ITI_4_t00/R_D_IL_4_IT_4_L2_t00.wav
- __MACOSX/R_D_ILI_4_ITI_4_t00/._R_D_IL_4_IT_4_L2_t00.wav
- R_D_ILI_4_ITI_4_t00/R_D_IL_4_IT_4_L3_t00.wav
- __MACOSX/R_D_ILI_4_ITI_4_t00/._R_D_IL_4_IT_4_L3_t00.wav
- R_D_ILI_4_ITI_4_t00/R_D_IL_4_IT_4_L4_corr_t00.wav
- __MACOSX/R_D_ILI_4_ITI_4_t00/._R_D_IL_4_IT_4_L4_corr_t00.wav
- __MACOSX/._R_D_ILI_4_ITI_4_t00
- R_D_ILI_4_ITI_8_t03/
- R_D_ILI_4_ITI_8_t03/R_D_IL_4_IT_8_L1_t03.wav
- __MACOSX/R_D_ILI_4_ITI_8_t03/
- __MACOSX/R_D_ILI_4_ITI_8_t03/._R_D_IL_4_IT_8_L1_t03.wav
- R_D_ILI_4_ITI_8_t03/R_D_IL_4_IT_8_L2_t03.wav
- __MACOSX/R_D_ILI_4_ITI_8_t03/._R_D_IL_4_IT_8_L2_t03.wav
- R_D_ILI_4_ITI_8_t03/R_D_IL_4_IT_8_L3_t03.wav
- __MACOSX/R_D_ILI_4_ITI_8_t03/._R_D_IL_4_IT_8_L3_t03.wav
- R_D_ILI_4_ITI_8_t03/R_D_IL_4_IT_8_L4_corr_t03.wav
- __MACOSX/R_D_ILI_4_ITI_8_t03/._R_D_IL_4_IT_8_L4_corr_t03.wav
- __MACOSX/._R_D_ILI_4_ITI_8_t03
- R_D_ILI_8_ITI_4_t00/
- R_D_ILI_8_ITI_4_t00/R_D_IL_8_IT_4_L1_t00.wav
- __MACOSX/R_D_ILI_8_ITI_4_t00/
- __MACOSX/R_D_ILI_8_ITI_4_t00/._R_D_IL_8_IT_4_L1_t00.wav
- R_D_ILI_8_ITI_4_t00/R_D_IL_8_IT_4_L2_t00.wav
- __MACOSX/R_D_ILI_8_ITI_4_t00/._R_D_IL_8_IT_4_L2_t00.wav
- R_D_ILI_8_ITI_4_t00/R_D_IL_8_IT_4_L3_t00.wav
- __MACOSX/R_D_ILI_8_ITI_4_t00/._R_D_IL_8_IT_4_L3_t00.wav
- R_D_ILI_8_ITI_4_t00/R_D_IL_8_IT_4_L4_corr_t00.wav
- __MACOSX/R_D_ILI_8_ITI_4_t00/._R_D_IL_8_IT_4_L4_corr_t00.wav
- __MACOSX/._R_D_ILI_8_ITI_4_t00
