# Supplementary material for: Cognitive representation of “musical fractals”: Processing hierarchy and recursion in the auditory domain
Source: Cognition. 2017 Apr;161:31–45. doi: 10.1016/j.cognition.2017.01.001 (PMC5348576; doi:10.1016/j.cognition.2017.01.001)
Supplement: Supplementary Material II [file mmc2.zip]

Archive with 4 entries (4 files):
- Recusion_4th_ite_Foil_Global.wav
- Recusion_4th_ite_Correct.wav
- Recusion_4th_ite_Foil_Repetition.wav
- Recusion_4th_ite_Foil_Odd.wav
