# Supplementary material for: Cognitive representation of “musical fractals”: Processing hierarchy and recursion in the auditory domain
Source: Cognition. 2017 Apr;161:31–45. doi: 10.1016/j.cognition.2017.01.001 (PMC5348576; doi:10.1016/j.cognition.2017.01.001)
Supplement: Supplementary Material III [file mmc3.zip]

Archive with 75 entries (62 files):
- I_A_ILI_4_ITI_4_t00/
- I_A_ILI_4_ITI_4_t00/I_A_IL_4_IT_4_1_t00.wav
- __MACOSX/
- __MACOSX/I_A_ILI_4_ITI_4_t00/
- __MACOSX/I_A_ILI_4_ITI_4_t00/._I_A_IL_4_IT_4_1_t00.wav
- I_A_ILI_4_ITI_4_t00/I_A_IL_4_IT_4_2_A_t00.wav
- __MACOSX/I_A_ILI_4_ITI_4_t00/._I_A_IL_4_IT_4_2_A_t00.wav
- I_A_ILI_4_ITI_4_t00/I_A_IL_4_IT_4_3_A_t00.wav
- __MACOSX/I_A_ILI_4_ITI_4_t00/._I_A_IL_4_IT_4_3_A_t00.wav
- I_A_ILI_4_ITI_4_t00/I_A_IL_4_IT_4_4_A_corr_t00.wav
- __MACOSX/I_A_ILI_4_ITI_4_t00/._I_A_IL_4_IT_4_4_A_corr_t00.wav
- __MACOSX/._I_A_ILI_4_ITI_4_t00
- I_A_ILI_4_ITI_8_t03/
- I_A_ILI_4_ITI_8_t03/I_A_IL_4_IT_8_1_t03.wav
- __MACOSX/I_A_ILI_4_ITI_8_t03/
- __MACOSX/I_A_ILI_4_ITI_8_t03/._I_A_IL_4_IT_8_1_t03.wav
- I_A_ILI_4_ITI_8_t03/I_A_IL_4_IT_8_2_A_t03.wav
- __MACOSX/I_A_ILI_4_ITI_8_t03/._I_A_IL_4_IT_8_2_A_t03.wav
- I_A_ILI_4_ITI_8_t03/I_A_IL_4_IT_8_3_A_t03.wav
- __MACOSX/I_A_ILI_4_ITI_8_t03/._I_A_IL_4_IT_8_3_A_t03.wav
- I_A_ILI_4_ITI_8_t03/I_A_IL_4_IT_8_4_A_corr_t03.wav
- __MACOSX/I_A_ILI_4_ITI_8_t03/._I_A_IL_4_IT_8_4_A_corr_t03.wav
- __MACOSX/._I_A_ILI_4_ITI_8_t03
- I_A_ILI_8_ITI_4_t00/
- I_A_ILI_8_ITI_4_t00/I_A_IL_8_IT_4_1_t00.wav
- __MACOSX/I_A_ILI_8_ITI_4_t00/
- __MACOSX/I_A_ILI_8_ITI_4_t00/._I_A_IL_8_IT_4_1_t00.wav
- I_A_ILI_8_ITI_4_t00/I_A_IL_8_IT_4_2_A_t00.wav
- __MACOSX/I_A_ILI_8_ITI_4_t00/._I_A_IL_8_IT_4_2_A_t00.wav
- I_A_ILI_8_ITI_4_t00/I_A_IL_8_IT_4_3_A_t00.wav
- __MACOSX/I_A_ILI_8_ITI_4_t00/._I_A_IL_8_IT_4_3_A_t00.wav
- I_A_ILI_8_ITI_4_t00/I_A_IL_8_IT_4_4_A_corr_t00.wav
- __MACOSX/I_A_ILI_8_ITI_4_t00/._I_A_IL_8_IT_4_4_A_corr_t00.wav
- __MACOSX/._I_A_ILI_8_ITI_4_t00
- I_D_ILI_4_ITI_4_t00/
- I_D_ILI_4_ITI_4_t00/I_D_IL_4_IT_4_1_t00.wav
- __MACOSX/I_D_ILI_4_ITI_4_t00/
- __MACOSX/I_D_ILI_4_ITI_4_t00/._I_D_IL_4_IT_4_1_t00.wav
- I_D_ILI_4_ITI_4_t00/I_D_IL_4_IT_4_2_A_t00.wav
- __MACOSX/I_D_ILI_4_ITI_4_t00/._I_D_IL_4_IT_4_2_A_t00.wav
- I_D_ILI_4_ITI_4_t00/I_D_IL_4_IT_4_3_A_t00.wav
- __MACOSX/I_D_ILI_4_ITI_4_t00/._I_D_IL_4_IT_4_3_A_t00.wav
- I_D_ILI_4_ITI_4_t00/I_D_IL_4_IT_4_4_A_corr_t00.wav
- __MACOSX/I_D_ILI_4_ITI_4_t00/._I_D_IL_4_IT_4_4_A_corr_t00.wav
- __MACOSX/._I_D_ILI_4_ITI_4_t00
- I_D_ILI_4_ITI_8_t03/
- I_D_ILI_4_ITI_8_t03/I_D_IL_4_IT_8_1_t03.wav
- __MACOSX/I_D_ILI_4_ITI_8_t03/
- __MACOSX/I_D_ILI_4_ITI_8_t03/._I_D_IL_4_IT_8_1_t03.wav
- I_D_ILI_4_ITI_8_t03/I_D_IL_4_IT_8_2_A_t03.wav
- __MACOSX/I_D_ILI_4_ITI_8_t03/._I_D_IL_4_IT_8_2_A_t03.wav
- I_D_ILI_4_ITI_8_t03/I_D_IL_4_IT_8_3_A_t03.wav
- __MACOSX/I_D_ILI_4_ITI_8_t03/._I_D_IL_4_IT_8_3_A_t03.wav
- I_D_ILI_4_ITI_8_t03/I_D_IL_4_IT_8_4_A_corr_t03.wav
- __MACOSX/I_D_ILI_4_ITI_8_t03/._I_D_IL_4_IT_8_4_A_corr_t03.wav
- __MACOSX/._I_D_ILI_4_ITI_8_t03
- I_D_ILI_8_ITI_4_t00/
- I_D_ILI_8_ITI_4_t00/I_D_IL_8_IT_4_1_t00.wav
- __MACOSX/I_D_ILI_8_ITI_4_t00/
- __MACOSX/I_D_ILI_8_ITI_4_t00/._I_D_IL_8_IT_4_1_t00.wav
- I_D_ILI_8_ITI_4_t00/I_D_IL_8_IT_4_2_A_t00.wav
- __MACOSX/I_D_ILI_8_ITI_4_t00/._I_D_IL_8_IT_4_2_A_t00.wav
- I_D_ILI_8_ITI_4_t00/I_D_IL_8_IT_4_3_A_t00.wav
- __MACOSX/I_D_ILI_8_ITI_4_t00/._I_D_IL_8_IT_4_3_A_t00.wav
- I_D_ILI_8_ITI_4_t00/I_D_IL_8_IT_4_4_A_corr_t00.wav
- __MACOSX/I_D_ILI_8_ITI_4_t00/._I_D_IL_8_IT_4_4_A_corr_t00.wav
- __MACOSX/._I_D_ILI_8_ITI_4_t00
- Iteration_4th_ite_Correct.wav
- __MACOSX/._Iteration_4th_ite_Correct.wav
- Iteration_4th_ite_Foil_Global.wav
- __MACOSX/._Iteration_4th_ite_Foil_Global.wav
- Iteration_4th_ite_Foil_Odd.wav
- __MACOSX/._Iteration_4th_ite_Foil_Odd.wav
- Iteration_4th_ite_Foil_Repetition.wav
- __MACOSX/._Iteration_4th_ite_Foil_Repetition.wav
